# Supplementary material for: Characterization of Key Odor-Active Compounds in Sun-Dried Black Tea by Sensory and Instrumental-Directed Flavor Analysis
Source: Foods. 2022 Jun 14;11(12):1740. doi: 10.3390/foods11121740 (PMC9222254; doi:10.3390/foods11121740)
Supplement: Supplementary file 1 [file foods-11-01740-s001.zip]

Archive with 1 entries (1 files):
- foods-1721177-Supplementary.pdf
